# Supplementary material for: Effects of Heat-Treated Lactobacillus helveticus CP790-Fermented Milk on Gastrointestinal Health in Healthy Adults: A Randomized Double-Blind Placebo-Controlled Trial
Source: Nutrients. 2024 Jul 10;16(14):2191. doi: 10.3390/nu16142191 (PMC11280423; doi:10.3390/nu16142191)
Supplement: Supplementary file 1 [file nutrients-16-02191-s001.zip]

Archive with 1 entries (1 files):
- nutrients-3096316-supplementary.pdf
